# Supplementary material for: Essential Role of CFAP53 in Sperm Flagellum Biogenesis
Source: Front Cell Dev Biol. 2021 May 28;9:676910. doi: 10.3389/fcell.2021.676910 (PMC8195676; doi:10.3389/fcell.2021.676910)
Supplement: Supplementary file 4 [file Data_Sheet_1.ZIP]

Archive with 4 entries (3 files):
- original blots results/
- original blots results/figure 1A 1B 1H.tif
- original blots results/figure 6A 6B.tif
- original blots results/figure 6C 6D 6E.tif
