# Supplementary material for: Essential Role of CFAP53 in Sperm Flagellum Biogenesis
Source: Front Cell Dev Biol. 2021 May 28;9:676910. doi: 10.3389/fcell.2021.676910 (PMC8195676; doi:10.3389/fcell.2021.676910)
Supplement: Supplementary file 5 [file Data_Sheet_2.ZIP]

Archive with 16 entries (13 files):
- original microscopy Fig2/
- original microscopy Fig2/Fig2A/
- original microscopy Fig2/Fig2A/KO FU 1000 .jpg
- original microscopy Fig2/Fig2A/KO FU 1000 2.jpg
- original microscopy Fig2/Fig2A/KO FU 400 .jpg
- original microscopy Fig2/Fig2A/KO FU 400 2.jpg
- original microscopy Fig2/Fig2A/WT FU 1000.jpg
- original microscopy Fig2/Fig2A/WT FU 400.jpg
- original microscopy Fig2/Fig2C/
- original microscopy Fig2/Fig2C/ko1.jpg
- original microscopy Fig2/Fig2C/ko2.jpg
- original microscopy Fig2/Fig2C/ko3.jpg
- original microscopy Fig2/Fig2C/ko4.jpg
- original microscopy Fig2/Fig2C/ko5.jpg
- original microscopy Fig2/Fig2C/ko6.jpg
- original microscopy Fig2/Fig2C/wt.jpg
