# Supplementary material for: Essential Role of CFAP53 in Sperm Flagellum Biogenesis
Source: Front Cell Dev Biol. 2021 May 28;9:676910. doi: 10.3389/fcell.2021.676910 (PMC8195676; doi:10.3389/fcell.2021.676910)
Supplement: Supplementary file 6 [file Data_Sheet_3.ZIP]

Archive with 15 entries (12 files):
- Fig3A/
- Fig3A/cfap53 ko/
- Fig3A/cfap53 ko/1-3 .jpg
- Fig3A/cfap53 ko/10-11.jpg
- Fig3A/cfap53 ko/12.jpg
- Fig3A/cfap53 ko/4.jpg
- Fig3A/cfap53 ko/5-8.jpg
- Fig3A/cfap53 ko/9.jpg
- Fig3A/cfap53 wt/
- Fig3A/cfap53 wt/1-3.jpg
- Fig3A/cfap53 wt/10-11.jpg
- Fig3A/cfap53 wt/12.jpg
- Fig3A/cfap53 wt/4.jpg
- Fig3A/cfap53 wt/5-8.jpg
- Fig3A/cfap53 wt/9.jpg
