# Supplementary material for: Essential Role of CFAP53 in Sperm Flagellum Biogenesis
Source: Front Cell Dev Biol. 2021 May 28;9:676910. doi: 10.3389/fcell.2021.676910 (PMC8195676; doi:10.3389/fcell.2021.676910)
Supplement: Supplementary file 7 [file Data_Sheet_4.zip]

Archive with 33 entries (30 files):
- Fig3B/
- Fig3B/ko/
- Fig3B/ko/1.jpg
- Fig3B/ko/10.jpg
- Fig3B/ko/11.jpg
- Fig3B/ko/12.jpg
- Fig3B/ko/13.jpg
- Fig3B/ko/14.jpg
- Fig3B/ko/15.jpg
- Fig3B/ko/16.jpg
- Fig3B/ko/2.jpg
- Fig3B/ko/3.jpg
- Fig3B/ko/4 .jpg
- Fig3B/ko/5 .jpg
- Fig3B/ko/6.jpg
- Fig3B/ko/7 .jpg
- Fig3B/ko/8.jpg
- Fig3B/ko/9.jpg
- Fig3B/wt/
- Fig3B/wt/wt 1 2.jpg
- Fig3B/wt/wt 10.jpg
- Fig3B/wt/wt 11.jpg
- Fig3B/wt/wt 12 .jpg
- Fig3B/wt/wt 13 .jpg
- Fig3B/wt/wt 14.jpg
- Fig3B/wt/wt 15 .jpg
- Fig3B/wt/wt 16.jpg
- Fig3B/wt/wt 3 .jpg
- Fig3B/wt/wt 4 .jpg
- Fig3B/wt/wt 5 .jpg
- Fig3B/wt/wt 6 7  .jpg
- Fig3B/wt/wt 8 .jpg
- Fig3B/wt/wt 9 .jpg
