# Supplementary material for: Essential Role of CFAP53 in Sperm Flagellum Biogenesis
Source: Front Cell Dev Biol. 2021 May 28;9:676910. doi: 10.3389/fcell.2021.676910 (PMC8195676; doi:10.3389/fcell.2021.676910)
Supplement: Supplementary file 8 [file Data_Sheet_5.ZIP]

Archive with 5 entries (4 files):
- Fig4A/
- Fig4A/ko 20.jpg
- Fig4A/ko 40.jpg
- Fig4A/wt 20.jpg
- Fig4A/wt 40.jpg
