# Supplementary material for: Essential Role of CFAP53 in Sperm Flagellum Biogenesis
Source: Front Cell Dev Biol. 2021 May 28;9:676910. doi: 10.3389/fcell.2021.676910 (PMC8195676; doi:10.3389/fcell.2021.676910)
Supplement: Supplementary file 9 [file Data_Sheet_6.ZIP]

Archive with 7 entries (6 files):
- Fig4B/
- Fig4B/cf ko tub.lif_Series012_z0.tif
- Fig4B/cf ko tub.lif_Series012_z0_ch00.tif
- Fig4B/cf ko tub.lif_Series012_z0_ch02.tif
- Fig4B/cf wt tub .lif_Series045_z0.tif
- Fig4B/cf wt tub .lif_Series045_z0_ch00.tif
- Fig4B/cf wt tub .lif_Series045_z0_ch02.tif
