# Supplementary material for: Essential Role of CFAP53 in Sperm Flagellum Biogenesis
Source: Front Cell Dev Biol. 2021 May 28;9:676910. doi: 10.3389/fcell.2021.676910 (PMC8195676; doi:10.3389/fcell.2021.676910)
Supplement: Supplementary file 10 [file Data_Sheet_7.ZIP]

Archive with 35 entries (32 files):
- Fig4D/
- Fig4D/KO/
- Fig4D/KO/cfap53  ko.lif_11-12_z0.tif
- Fig4D/KO/cfap53  ko.lif_11-12_z0_ch00.tif
- Fig4D/KO/cfap53  ko.lif_11-12_z0_ch01.tif
- Fig4D/KO/cfap53  ko.lif_11-12_z0_ch02.tif
- Fig4D/KO/cfap53  ko.lif_12-13_z0.tif
- Fig4D/KO/cfap53  ko.lif_12-13_z0_ch00.tif
- Fig4D/KO/cfap53  ko.lif_12-13_z0_ch01.tif
- Fig4D/KO/cfap53  ko.lif_12-13_z0_ch02.tif
- Fig4D/KO/cfap53  ko.lif_8-9_z0.tif
- Fig4D/KO/cfap53  ko.lif_8-9_z0_ch00.tif
- Fig4D/KO/cfap53  ko.lif_8-9_z0_ch01.tif
- Fig4D/KO/cfap53  ko.lif_8-9_z0_ch02.tif
- Fig4D/KO/cfap53  ko.lif_9-10_z0.tif
- Fig4D/KO/cfap53  ko.lif_9-10_z0_ch00.tif
- Fig4D/KO/cfap53  ko.lif_9-10_z0_ch01.tif
- Fig4D/KO/cfap53  ko.lif_9-10_z0_ch02.tif
- Fig4D/WT/
- Fig4D/WT/tub wt.lif_11-12 3_z0.tif
- Fig4D/WT/tub wt.lif_11-12 3_z0_ch00.tif
- Fig4D/WT/tub wt.lif_11-12 3_z0_ch01.tif
- Fig4D/WT/tub wt.lif_11-12 3_z0_ch02.tif
- Fig4D/WT/tub wt.lif_12-13_z0.tif
- Fig4D/WT/tub wt.lif_12-13_z0_ch00.tif
- Fig4D/WT/tub wt.lif_12-13_z0_ch01.tif
- Fig4D/WT/tub wt.lif_12-13_z0_ch02.tif
- Fig4D/WT/tub wt.lif_8-9_z0.tif
- Fig4D/WT/tub wt.lif_8-9_z0_ch00.tif
- Fig4D/WT/tub wt.lif_8-9_z0_ch01.tif
- Fig4D/WT/tub wt.lif_8-9_z0_ch02.tif
- Fig4D/WT/wt tub.lif_9-10_z0.tif
- Fig4D/WT/wt tub.lif_9-10_z0_ch00.tif
- Fig4D/WT/wt tub.lif_9-10_z0_ch01.tif
- Fig4D/WT/wt tub.lif_9-10_z0_ch02.tif
