# Supplementary material for: Essential Role of CFAP53 in Sperm Flagellum Biogenesis
Source: Front Cell Dev Biol. 2021 May 28;9:676910. doi: 10.3389/fcell.2021.676910 (PMC8195676; doi:10.3389/fcell.2021.676910)
Supplement: Supplementary file 11 [file Data_Sheet_8.ZIP]

Archive with 4 entries (3 files):
- Fig4E/
- Fig4E/KO 1.tif
- Fig4E/KO 2.tif
- Fig4E/WT.tif
