# Supplementary material for: Essential Role of CFAP53 in Sperm Flagellum Biogenesis
Source: Front Cell Dev Biol. 2021 May 28;9:676910. doi: 10.3389/fcell.2021.676910 (PMC8195676; doi:10.3389/fcell.2021.676910)
Supplement: Supplementary file 12 [file Data_Sheet_9.ZIP]

Archive with 51 entries (48 files):
- Fig5A/
- Fig5A/ko/
- Fig5A/ko/CFAP53 KO 1 10.lif_13 14_Processed001_ch00.tif
- Fig5A/ko/CFAP53 KO 1 10.lif_13 14_Processed001_ch01 merge.tif
- Fig5A/ko/CFAP53 KO 1 10.lif_13 14_Processed001_ch01.tif
- Fig5A/ko/CFAP53 KO 1 10.lif_13 14_Processed001_ch02.tif
- Fig5A/ko/cfap53 pna m2 1 10.lif_ko 15 16_Processed001.tif
- Fig5A/ko/cfap53 pna m2 1 10.lif_ko 15 16_Processed001_ch00.tif
- Fig5A/ko/cfap53 pna m2 1 10.lif_ko 15 16_Processed001_ch01.tif
- Fig5A/ko/cfap53 pna m2 1 10.lif_ko 15 16_Processed001_ch02.tif
- Fig5A/ko/KO m5.lif_11-13 2_z0.tif
- Fig5A/ko/KO m5.lif_11-13 2_z0_ch00.tif
- Fig5A/ko/KO m5.lif_11-13 2_z0_ch01.tif
- Fig5A/ko/KO m5.lif_11-13 2_z0_ch02.tif
- Fig5A/ko/KO m5.lif_5-6_z3.tif
- Fig5A/ko/KO m5.lif_5-6_z3_ch00.tif
- Fig5A/ko/KO m5.lif_5-6_z3_ch01.tif
- Fig5A/ko/KO m5.lif_5-6_z3_ch02.tif
- Fig5A/ko/KO m5.lif_9 10_Processed001.tif
- Fig5A/ko/KO m5.lif_9 10_Processed001_ch00.tif
- Fig5A/ko/KO m5.lif_9 10_Processed001_ch01.tif
- Fig5A/ko/KO m5.lif_9 10_Processed001_ch02.tif
- Fig5A/ko/KO m5.lif_SPERMATOCYTE_Processed001.tif
- Fig5A/ko/KO m5.lif_SPERMATOCYTE_Processed001_ch00.tif
- Fig5A/ko/KO m5.lif_SPERMATOCYTE_Processed001_ch01.tif
- Fig5A/ko/KO m5.lif_SPERMATOCYTE_Processed001_ch02.tif
- Fig5A/wt/
- Fig5A/wt/CCDC11 M5 1 10 48H.lif_Series052mergech00.tif
- Fig5A/wt/CCDC11 M5 1 10 48H.lif_Series052_z2_ch01.tif
- Fig5A/wt/CCDC11 M5 1 10 48H.lif_Series052_z3_ch02.tif
- Fig5A/wt/CCDC11 M5 1 10 48H.lif_Series052_z4_ch00.tif
- Fig5A/wt/CCDC11 M5 1 10 48H.lif_SPERMATOCYTE_Processed001.tif
- Fig5A/wt/CCDC11 M5 1 10 48H.lif_SPERMATOCYTE_Processed001_ch00.tif
- Fig5A/wt/CCDC11 M5 1 10 48H.lif_SPERMATOCYTE_Processed001_ch01.tif
- Fig5A/wt/CCDC11 M5 1 10 48H.lif_SPERMATOCYTE_Processed001_ch02.tif
- Fig5A/wt/cfap53 pna m2 1 10.lif_Series009_z2.tif
- Fig5A/wt/cfap53 pna m2 1 10.lif_Series009_z2_ch00.tif
- Fig5A/wt/cfap53 pna m2 1 10.lif_Series009_z2_ch01.tif
- Fig5A/wt/cfap53 pna m2 1 10.lif_Series009_z2_ch02.tif
- Fig5A/wt/cfap53 tritc pna.lif_11-13_z3.tif
- Fig5A/wt/cfap53 tritc pna.lif_11-13_z3_ch00.tif
- Fig5A/wt/cfap53 tritc pna.lif_11-13_z3_ch01.tif
- Fig5A/wt/cfap53 tritc pna.lif_11-13_z3_ch02.tif
- Fig5A/wt/cfap53 tritc pna.lif_13-14_z2.tif
- Fig5A/wt/cfap53 tritc pna.lif_13-14_z2_ch00.tif
- Fig5A/wt/cfap53 tritc pna.lif_13-14_z2_ch01.tif
- Fig5A/wt/cfap53 tritc pna.lif_13-14_z2_ch02.tif
- Fig5A/wt/cfap53 tritc pna.lif_9-11_z3.tif
- Fig5A/wt/cfap53 tritc pna.lif_9-11_z3_ch00.tif
- Fig5A/wt/cfap53 tritc pna.lif_9-11_z3_ch01.tif
- Fig5A/wt/cfap53 tritc pna.lif_9-11_z3_ch02.tif
