# Supplementary material for: Essential Role of CFAP53 in Sperm Flagellum Biogenesis
Source: Front Cell Dev Biol. 2021 May 28;9:676910. doi: 10.3389/fcell.2021.676910 (PMC8195676; doi:10.3389/fcell.2021.676910)
Supplement: Supplementary file 13 [file Data_Sheet_10.ZIP]

Archive with 17 entries (16 files):
- Fig5B/
- Fig5B/cfap53 tritc a tubulin fitc.lif_11-12_z4_ch00.tif
- Fig5B/cfap53 tritc a tubulin fitc.lif_11-12_z4_ch01 merge.tif
- Fig5B/cfap53 tritc a tubulin fitc.lif_11-12_z4_ch01.tif
- Fig5B/cfap53 tritc a tubulin fitc.lif_11-12_z4_ch02.tif
- Fig5B/cfap53 tritc a tubulin fitc.lif_13-14 _Processed001.tif
- Fig5B/cfap53 tritc a tubulin fitc.lif_13-14 _Processed001_ch00.tif
- Fig5B/cfap53 tritc a tubulin fitc.lif_13-14 _Processed001_ch01.tif
- Fig5B/cfap53 tritc a tubulin fitc.lif_13-14 _Processed001_ch02.tif
- Fig5B/cfap53 tritc a tubulin fitc.lif_9_z2.tif
- Fig5B/cfap53 tritc a tubulin fitc.lif_9_z2_ch00.tif
- Fig5B/cfap53 tritc a tubulin fitc.lif_9_z2_ch01.tif
- Fig5B/cfap53 tritc a tubulin fitc.lif_9_z2_ch02.tif
- Fig5B/cfap53 WT M5 10 tritc tub fitc.lif_Series001_z1.tif
- Fig5B/cfap53 WT M5 10 tritc tub fitc.lif_Series001_z1_ch00.tif
- Fig5B/cfap53 WT M5 10 tritc tub fitc.lif_Series001_z1_ch01.tif
- Fig5B/cfap53 WT M5 10 tritc tub fitc.lif_Series001_z1_ch02.tif
