# Supplementary material for: Essential Role of CFAP53 in Sperm Flagellum Biogenesis
Source: Front Cell Dev Biol. 2021 May 28;9:676910. doi: 10.3389/fcell.2021.676910 (PMC8195676; doi:10.3389/fcell.2021.676910)
Supplement: Supplementary file 15 [file Data_Sheet_12.ZIP]

Archive with 43 entries (40 files):
- Fig6H/
- Fig6H/KO/
- Fig6H/KO/cfap53 ko IFT88 TRITC M ACTUB.lif_11_Processed001.tif
- Fig6H/KO/cfap53 ko IFT88 TRITC M ACTUB.lif_11_Processed001_ch00.tif
- Fig6H/KO/cfap53 ko IFT88 TRITC M ACTUB.lif_11_Processed001_ch02.tif
- Fig6H/KO/cfap53 ko IFT88 TRITC M ACTUB.lif_11_Processed001_ch03.tif
- Fig6H/KO/cfap53 ko IFT88 TRITC M ACTUB.lif_14-15_Processed001.tif
- Fig6H/KO/cfap53 ko IFT88 TRITC M ACTUB.lif_14-15_Processed001_ch00.tif
- Fig6H/KO/cfap53 ko IFT88 TRITC M ACTUB.lif_14-15_Processed001_ch02.tif
- Fig6H/KO/cfap53 ko IFT88 TRITC M ACTUB.lif_14-15_Processed001_ch03.tif
- Fig6H/KO/cfap53 ko IFT88 TRITC M ACTUB.lif_15_Processed001.tif
- Fig6H/KO/cfap53 ko IFT88 TRITC M ACTUB.lif_15_Processed001_ch00.tif
- Fig6H/KO/cfap53 ko IFT88 TRITC M ACTUB.lif_15_Processed001_ch02.tif
- Fig6H/KO/cfap53 ko IFT88 TRITC M ACTUB.lif_15_Processed001_ch03.tif
- Fig6H/KO/cfap53 ko IFT88 TRITC M ACTUB.lif_9 2_Processed001.tif
- Fig6H/KO/cfap53 ko IFT88 TRITC M ACTUB.lif_9 2_Processed001_ch00.tif
- Fig6H/KO/cfap53 ko IFT88 TRITC M ACTUB.lif_9 2_Processed001_ch02.tif
- Fig6H/KO/cfap53 ko IFT88 TRITC M ACTUB.lif_9 2_Processed001_ch03.tif
- Fig6H/KO/cfap53 ko IFT88 TRITC M ACTUB.lif_ROUND BESR_Processed001.tif
- Fig6H/KO/cfap53 ko IFT88 TRITC M ACTUB.lif_ROUND BESR_Processed001_ch00.tif
- Fig6H/KO/cfap53 ko IFT88 TRITC M ACTUB.lif_ROUND BESR_Processed001_ch02.tif
- Fig6H/KO/cfap53 ko IFT88 TRITC M ACTUB.lif_ROUND BESR_Processed001_ch03.tif
- Fig6H/WT/
- Fig6H/WT/cfap53 wt ift88 tritc tubulin 13-14 BEST_z3_ch02.tif
- Fig6H/WT/cfap53 wt ift88 tritc tubulin cy5.lif_11 2 BEST_Processed001.tif
- Fig6H/WT/cfap53 wt ift88 tritc tubulin cy5.lif_11 2 BEST_Processed001_ch00.tif
- Fig6H/WT/cfap53 wt ift88 tritc tubulin cy5.lif_11 2 BEST_Processed001_ch02.tif
- Fig6H/WT/cfap53 wt ift88 tritc tubulin cy5.lif_11 2 BEST_Processed001_ch03.tif
- Fig6H/WT/cfap53 wt ift88 tritc tubulin cy5.lif_13-14 BEST_z3_ch00.tif
- Fig6H/WT/cfap53 wt ift88 tritc tubulin cy5.lif_13-14 BEST_z3_ch03.tif
- Fig6H/WT/cfap53 wt ift88 tritc tubulin cy5.lif_13-14BEST_z3.tif
- Fig6H/WT/cfap53 wt ift88 tritc tubulin cy5.lif_15-16_Processed001.tif
- Fig6H/WT/cfap53 wt ift88 tritc tubulin cy5.lif_15-16_Processed001_ch00.tif
- Fig6H/WT/cfap53 wt ift88 tritc tubulin cy5.lif_15-16_Processed001_ch02.tif
- Fig6H/WT/cfap53 wt ift88 tritc tubulin cy5.lif_15-16_Processed001_ch03.tif
- Fig6H/WT/cfap53 wt ift88 tritc tubulin cy5.lif_9-10_Processed001.tif
- Fig6H/WT/cfap53 wt ift88 tritc tubulin cy5.lif_9-10_Processed001_ch00.tif
- Fig6H/WT/cfap53 wt ift88 tritc tubulin cy5.lif_9-10_Processed001_ch02.tif
- Fig6H/WT/cfap53 wt ift88 tritc tubulin cy5.lif_9-10_Processed001_ch03.tif
- Fig6H/WT/cfap53 wt ift88 tritc tubulin cy5.lif_ROUND SPERM BEST_z3.tif
- Fig6H/WT/cfap53 wt ift88 tritc tubulin cy5.lif_ROUND SPERM BEST_z3_ch00.tif
- Fig6H/WT/cfap53 wt ift88 tritc tubulin cy5.lif_ROUND SPERM BEST_z3_ch02.tif
- Fig6H/WT/cfap53 wt ift88 tritc tubulin cy5.lif_ROUND SPERM BEST_z3_ch03.tif
