# Supplementary material for: Essential Role of CFAP53 in Sperm Flagellum Biogenesis
Source: Front Cell Dev Biol. 2021 May 28;9:676910. doi: 10.3389/fcell.2021.676910 (PMC8195676; doi:10.3389/fcell.2021.676910)
Supplement: Supplementary file 16 [file Data_Sheet_13.ZIP]

Archive with 19 entries (16 files):
- original microscopy Supplementary Figure 2/
- original microscopy Supplementary Figure 2/KO/
- original microscopy Supplementary Figure 2/KO/tublin fitc mitotracker red .lif_Series034_z0.tif
- original microscopy Supplementary Figure 2/KO/tublin fitc mitotracker red .lif_Series034_z0_ch00.tif
- original microscopy Supplementary Figure 2/KO/tublin fitc mitotracker red .lif_Series034_z0_ch01.tif
- original microscopy Supplementary Figure 2/KO/tublin fitc mitotracker red .lif_Series034_z0_ch02.tif
- original microscopy Supplementary Figure 2/KO/tublin fitc mitotracker red .lif_Series040_Processed001.tif
- original microscopy Supplementary Figure 2/KO/tublin fitc mitotracker red .lif_Series040_Processed001_ch00.tif
- original microscopy Supplementary Figure 2/KO/tublin fitc mitotracker red .lif_Series040_Processed001_ch01.tif
- original microscopy Supplementary Figure 2/KO/tublin fitc mitotracker red .lif_Series040_Processed001_ch02.tif
- original microscopy Supplementary Figure 2/KO/tublin fitc mitotracker red .lif_Series048_Processed001.tif
- original microscopy Supplementary Figure 2/KO/tublin fitc mitotracker red .lif_Series048_Processed001_ch00.tif
- original microscopy Supplementary Figure 2/KO/tublin fitc mitotracker red .lif_Series048_Processed001_ch01.tif
- original microscopy Supplementary Figure 2/KO/tublin fitc mitotracker red .lif_Series048_Processed001_ch02.tif
- original microscopy Supplementary Figure 2/WT/
- original microscopy Supplementary Figure 2/WT/tublin fitc mitotracker red .lif_Series011_Processed001.tif
- original microscopy Supplementary Figure 2/WT/tublin fitc mitotracker red .lif_Series011_Processed001_ch00.tif
- original microscopy Supplementary Figure 2/WT/tublin fitc mitotracker red .lif_Series011_Processed001_ch01.tif
- original microscopy Supplementary Figure 2/WT/tublin fitc mitotracker red .lif_Series011_Processed001_ch02.tif
